# Supplementary material for: The RXR Agonist MSU42011 Is Effective for the Treatment of Preclinical HER2+ Breast Cancer and Kras-Driven Lung Cancer
Source: Cancers (Basel). 2021 Oct 6;13(19):5004. doi: 10.3390/cancers13195004 (PMC8508021; doi:10.3390/cancers13195004)
Supplement: Supplementary file 1 [file cancers-13-05004-s001.zip]

Archive with 1 entries (1 files):
- cancers-1339130-supplementary.pdf
